# Supplementary material for: The Transcriptomic Profiles of ESR1 and MMP3 Stratify the Risk of Biochemical Recurrence in Primary Prostate Cancer beyond Clinical Features
Source: Int J Mol Sci. 2023 May 7;24(9):8399. doi: 10.3390/ijms24098399 (PMC10179071; doi:10.3390/ijms24098399)
Supplement: Supplementary file 1 [file ijms-24-08399-s001.zip]

Archive with 1 entries (1 files):
- ijms-2365172-supplementary.pdf
